# Supplementary material for: Description of Onthophagus humboldti and Uroxys bonplandi, two new scarab beetles (Coleoptera, Scarabaeidae, Scarabaeinae) from Costa Rica, with notes on tropical mountain brachyptery and endemicity
Source: Zookeys. 2019 Oct 17;881:23–51. doi: 10.3897/zookeys.881.38026 (PMC6813178; doi:10.3897/zookeys.881.38026)
Supplement: XML Treatment for Onthophagus humboldti [file zookeys.881.38026-treatment1.xml]

<!DOCTYPE tp:taxon-treatment
  PUBLIC "-//TaxonX//DTD Taxonomic Treatment Publishing DTD v0 20100105//EN" "tax-treatment-NSO.dtd">
<tp:taxon-treatment xmlns:tp="http://www.plazi.org/taxpub"><tp:treatment-meta><kwd-group><label>Taxon classification</label><kwd><named-content xmlns:xlink="http://www.w3.org/1999/xlink" content-type="kingdom">Animalia</named-content></kwd><kwd><named-content xmlns:xlink="http://www.w3.org/1999/xlink" content-type="order">Coleoptera</named-content></kwd><kwd><named-content xmlns:xlink="http://www.w3.org/1999/xlink" content-type="family">Scarabaeidae</named-content></kwd></kwd-group><mixed-citation publication-type="journal"><person-group><name><surname>Kohlmann</surname><given-names>Bert</given-names></name><name><surname>Solís</surname><given-names>Ángel</given-names></name><name><surname>Alvarado</surname><given-names>Guillermo E.</given-names></name></person-group><article-title>Description of <italic><tp:taxon-name><tp:taxon-name-part taxon-name-part-type="genus" reg="Onthophagus">Onthophagus</tp:taxon-name-part> <tp:taxon-name-part taxon-name-part-type="species" reg="humboldti">humboldti</tp:taxon-name-part></tp:taxon-name></italic> and <italic><tp:taxon-name><tp:taxon-name-part taxon-name-part-type="genus" reg="Uroxys">Uroxys</tp:taxon-name-part> <tp:taxon-name-part taxon-name-part-type="species" reg="bonplandi">bonplandi</tp:taxon-name-part></tp:taxon-name></italic>, two new scarab beetles (<tp:taxon-name><tp:taxon-name-part taxon-name-part-type="order">Coleoptera</tp:taxon-name-part></tp:taxon-name>, <tp:taxon-name><tp:taxon-name-part taxon-name-part-type="family">Scarabaeidae</tp:taxon-name-part></tp:taxon-name>, <tp:taxon-name><tp:taxon-name-part taxon-name-part-type="subfamily">Scarabaeinae</tp:taxon-name-part></tp:taxon-name>) from Costa Rica, with notes on tropical mountain brachyptery and endemicity</article-title><source>Zookeys</source><day>17</day><month>10</month><year>2019</year><volume>881</volume><fpage>23</fpage><lpage>51</lpage><pub-id pub-id-type="doi">10.3897/zookeys.881.38026</pub-id></mixed-citation></tp:treatment-meta><tp:nomenclature><tp:taxon-name><object-id xmlns:xlink="http://www.w3.org/1999/xlink" content-type="arpha" xlink:type="simple">4E574931-E272-5135-B5A6-89A4E7DD70E0</object-id>
            <tp:taxon-name-part taxon-name-part-type="genus" reg="Onthophagus">Onthophagus</tp:taxon-name-part>
            <tp:taxon-name-part taxon-name-part-type="species" reg="humboldti">humboldti</tp:taxon-name-part>
            <object-id xmlns:xlink="http://www.w3.org/1999/xlink" content-type="zoobank" xlink:type="simple">http://zoobank.org/C13D9441-5A22-4CA1-974F-88B6A97199AC</object-id>
          </tp:taxon-name><tp:taxon-status xmlns:xlink="http://www.w3.org/1999/xlink" xlink:type="simple">sp. nov.</tp:taxon-status><xref ref-type="fig" rid="F1">Figures 1</xref><xref ref-type="fig" rid="F2">, 2a, c, e</xref><xref ref-type="fig" rid="F3">, 3a, c</xref><xref ref-type="fig" rid="F5">, 5</xref><xref ref-type="fig" rid="F6">, 6</xref><xref ref-type="fig" rid="F7">, 7</xref><xref ref-type="fig" rid="F9">, 9</xref></tp:nomenclature><tp:treatment-sec sec-type="type locality" id="SECID0ESJAC"><title>Type locality.</title><p>Costa Rica. Prov. Puntarenas. Buenos Aires, P.N. La Amistad. Tres Colinas.</p></tp:treatment-sec><tp:treatment-sec sec-type="Type deposition" id="SECID0EXJAC"><title>Type deposition.</title><p>Museo Nacional de Costa Rica, Santo Domingo de Heredia, Costa Rica.</p></tp:treatment-sec><tp:treatment-sec sec-type="type material" id="SECID0E3JAC"><title>Type material.</title><p>Holotype male, pinned, with genitalia in a separate microvial. Original label: “Costa Rica. Provincia Puntarenas. Buenos Aires, Parque Nacional La Amistad. Tres Colinas. 2100–2200 m. 27–29 Febrero 2008. A. Solís, M. Moraga. Trampa Foso. L S 343850 565700.” “HOLOTYPE/<tp:taxon-name><tp:taxon-name-part taxon-name-part-type="genus" reg="Onthophagus">Onthophagus</tp:taxon-name-part> <tp:taxon-name-part taxon-name-part-type="species" reg="humboldti">humboldti</tp:taxon-name-part></tp:taxon-name> Kohlmann, Solís, Alvarado [red printed label]”.</p></tp:treatment-sec><tp:treatment-sec sec-type="material" id="SECID0EMKAC"><title>Other material.</title><p>Paratypes. (8 males, 4 females). “Costa Rica. Provincia Puntarenas. Buenos Aires, Parque Nacional La Amistad. Tres Colinas. 2100–2200 m. 27–29 Febrero 2008. A. Solís, M. Moraga. Trampa Foso. L S 343850 565700.”</p></tp:treatment-sec><tp:treatment-sec sec-type="diagnosis" id="SECID0ERKAC"><title>Diagnosis.</title><p>Elytra as long as or shorter than pronotum (Fig. <xref ref-type="fig" rid="F1">1</xref>), due to brachyptery (Fig. <xref ref-type="fig" rid="F3">3c</xref>). Broad clypeal horn bifurcation (Fig. <xref ref-type="fig" rid="F2">2a</xref>); pygidium and apex of elytra with evident setae; clypeal margin indented at junction with clypeo-genal suture (Fig. <xref ref-type="fig" rid="F2">2e</xref>).</p><fig id="F1" position="float" orientation="portrait"><object-id xmlns:xlink="http://www.w3.org/1999/xlink" content-type="doi" xlink:type="simple">10.3897/zookeys.881.38026.figure1</object-id><object-id xmlns:xlink="http://www.w3.org/1999/xlink" content-type="arpha" xlink:type="simple">4E589076-5EF6-5AC8-AB55-7ED5BE8B2C83</object-id><label>Figure 1.</label><caption><p>Dorsal drawing of a male <italic><tp:taxon-name><tp:taxon-name-part taxon-name-part-type="genus" reg="Onthophagus">Onthophagus</tp:taxon-name-part> <tp:taxon-name-part taxon-name-part-type="species" reg="humboldti">humboldti</tp:taxon-name-part></tp:taxon-name></italic> sp. nov.</p></caption><graphic xmlns:xlink="http://www.w3.org/1999/xlink" xlink:href="zookeys-881-023-g001.jpg" position="float" orientation="portrait" xlink:type="simple" id="oo_347596.jpg"><uri content-type="original_file" xlink:type="simple">https://binary.pensoft.net/fig/347596</uri></graphic></fig><fig id="F2" position="float" orientation="portrait"><object-id xmlns:xlink="http://www.w3.org/1999/xlink" content-type="doi" xlink:type="simple">10.3897/zookeys.881.38026.figure2</object-id><object-id xmlns:xlink="http://www.w3.org/1999/xlink" content-type="arpha" xlink:type="simple">29865673-162C-57F5-9941-DE9A2F6D48D4</object-id><label>Figure 2.</label><caption><p>Drawings of the clypeal horn of <bold>a</bold><italic><tp:taxon-name><tp:taxon-name-part taxon-name-part-type="genus" reg="Onthophagus">O.</tp:taxon-name-part> <tp:taxon-name-part taxon-name-part-type="species" reg="humboldti">humboldti</tp:taxon-name-part></tp:taxon-name></italic> sp. nov. and <bold>b</bold><italic><tp:taxon-name><tp:taxon-name-part taxon-name-part-type="genus" reg="Onthophagus">O.</tp:taxon-name-part> <tp:taxon-name-part taxon-name-part-type="species" reg="micropterus">micropterus</tp:taxon-name-part></tp:taxon-name></italic>; pronotum of <bold>c</bold><italic><tp:taxon-name><tp:taxon-name-part taxon-name-part-type="genus" reg="Onthophagus">O.</tp:taxon-name-part> <tp:taxon-name-part taxon-name-part-type="species" reg="humboldti">humboldti</tp:taxon-name-part></tp:taxon-name></italic> sp. nov. and <bold>d</bold><italic><tp:taxon-name><tp:taxon-name-part taxon-name-part-type="genus" reg="Onthophagus">O.</tp:taxon-name-part> <tp:taxon-name-part taxon-name-part-type="species" reg="micropterus">micropterus</tp:taxon-name-part></tp:taxon-name></italic>; head of <bold>e</bold><italic><tp:taxon-name><tp:taxon-name-part taxon-name-part-type="genus" reg="Onthophagus">O.</tp:taxon-name-part> <tp:taxon-name-part taxon-name-part-type="species" reg="humboldti">humboldti</tp:taxon-name-part></tp:taxon-name></italic> sp. nov. and <bold>f</bold><italic><tp:taxon-name><tp:taxon-name-part taxon-name-part-type="genus" reg="Onthophagus">O.</tp:taxon-name-part> <tp:taxon-name-part taxon-name-part-type="species" reg="micropterus">micropterus</tp:taxon-name-part></tp:taxon-name></italic>; and elytral apex of <bold>g</bold><italic><tp:taxon-name><tp:taxon-name-part taxon-name-part-type="genus" reg="Uroxys">U.</tp:taxon-name-part> <tp:taxon-name-part taxon-name-part-type="species" reg="bonplandi">bonplandi</tp:taxon-name-part></tp:taxon-name></italic> sp. nov. and <bold>h</bold><italic><tp:taxon-name><tp:taxon-name-part taxon-name-part-type="genus" reg="Uroxys">U.</tp:taxon-name-part> <tp:taxon-name-part taxon-name-part-type="species" reg="dybasi">dybasi</tp:taxon-name-part></tp:taxon-name></italic>. Scale bars: 1 mm.</p></caption><graphic xmlns:xlink="http://www.w3.org/1999/xlink" xlink:href="zookeys-881-023-g002.jpg" position="float" orientation="portrait" xlink:type="simple" id="oo_347597.jpg"><uri content-type="original_file" xlink:type="simple">https://binary.pensoft.net/fig/347597</uri></graphic></fig><fig id="F3" position="float" orientation="portrait"><object-id xmlns:xlink="http://www.w3.org/1999/xlink" content-type="doi" xlink:type="simple">10.3897/zookeys.881.38026.figure3</object-id><object-id xmlns:xlink="http://www.w3.org/1999/xlink" content-type="arpha" xlink:type="simple">89B15D44-A32B-54AE-BCFF-A7F444942E35</object-id><label>Figure 3.</label><caption><p>Aedeagui of <bold>a</bold><italic><tp:taxon-name><tp:taxon-name-part taxon-name-part-type="genus" reg="Onthophagus">O.</tp:taxon-name-part> <tp:taxon-name-part taxon-name-part-type="species" reg="humboldti">humboldti</tp:taxon-name-part></tp:taxon-name></italic> sp. nov. <bold>b</bold><italic><tp:taxon-name><tp:taxon-name-part taxon-name-part-type="genus" reg="Uroxys">U.</tp:taxon-name-part> <tp:taxon-name-part taxon-name-part-type="species" reg="bonplandi">bonplandi</tp:taxon-name-part></tp:taxon-name></italic> sp. nov. <bold>c</bold> brachypterous wing of <italic><tp:taxon-name><tp:taxon-name-part taxon-name-part-type="genus" reg="Onthophagus">O.</tp:taxon-name-part> <tp:taxon-name-part taxon-name-part-type="species" reg="humboldti">humboldti</tp:taxon-name-part></tp:taxon-name></italic> sp. nov.</p></caption><graphic xmlns:xlink="http://www.w3.org/1999/xlink" xlink:href="zookeys-881-023-g003.jpg" position="float" orientation="portrait" xlink:type="simple" id="oo_347598.jpg"><uri content-type="original_file" xlink:type="simple">https://binary.pensoft.net/fig/347598</uri></graphic></fig></tp:treatment-sec><tp:treatment-sec sec-type="description" id="SECID0EJBAE"><title>Description.</title><p><bold><italic>Holotype.</italic></bold> Male (Fig. <xref ref-type="fig" rid="F1">1</xref>), length 7.2 mm; maximum width 4.3 mm. Oval, shining reddish black. Centre of the clypeus projected forming a slender bifid horn (Figs <xref ref-type="fig" rid="F1">1</xref>, <xref ref-type="fig" rid="F2">2c</xref>); genae projected forming an angle (Fig. <xref ref-type="fig" rid="F2">2e</xref>), genal sutures almost effaced; head punctures coarse, regular, dense, becoming finer and sparser towards the center; clypeal carina absent, vertex carina substituted by two vertical asymmetric platelets, modestly developed, and obliquely oriented; eyes two times longer than wide and separated by eight times the eye width.</p><p>Pronotum (Fig. <xref ref-type="fig" rid="F2">2c</xref>) very convex, lateral margins with a small and irregular fovea, not lineal; lateral pronotal margins bordered by a deep sulcus, anterior and basal borders margined; pronotal surface reticulate and covered by dense, regular, coarse, annular, and deep punctures without setae; pronotal projection well-developed (Figs <xref ref-type="fig" rid="F1">1</xref>, <xref ref-type="fig" rid="F2">2c</xref>), forming a broad bilobed plate slightly bent downwards, with a depressed area antero-centrally, and having clear antero-lateral margins; anterior angles projected as long, slender, and curved projections (Figs <xref ref-type="fig" rid="F1">1</xref>, <xref ref-type="fig" rid="F2">2c</xref>); pronotal base with a sulcus extending forward one third its length; scutellum not visible between the base of the elytra.</p><p>Elytra convex, with clear margins and without a humeral callus; with eight well-marked striae, fine and clearly impressed and with crenulating punctures; intervals clearly punctured, punctures big and dense, not aligned, bearing short, stiff setae along the lateral and apical margins; microsculpture reticulate and regular. Wing brachypterous, measuring 0.75 mm (Fig. <xref ref-type="fig" rid="F3">3c</xref>). Pygidium moderately shiny and shagreen, margined border, with big, coarse, annular punctures bearing short and stiff setae. Aedeagus as Fig. <xref ref-type="fig" rid="F3">3a</xref>.</p><p>Mesosternum with evident annular punctures bearing no setae. Metasternum shagreen and finely punctured, more coarsely laterally, basal third with a sulcus. Abdominal segments shagreen and finely punctured.</p><p><!--PageBreak -->Fore femur long, slender, and punctured; meso- and metafemur short and elongate, light yellow. Fore tibia long, slender and arched (Fig. <xref ref-type="fig" rid="F1">1</xref>); with four external teeth; tibial spur elongated, straight, pointed, deflexed anteriorly, extending to second tarsal segment. Middle- and hind femur light yellow at middle.</p><p>Female, length 6.3 mm; maximum width 3.6 mm. It is similar to the male and varies in having a clypeus not forming a horn, clypeus shagreen, genae not projected as teeth, with a head frons keel, two small platelet projections at head vertex, no pronotal <!--PageBreak -->projection, no projected pronotal anterior angles, fore tibia short, fore femur short, last abdominal sternite broad.</p></tp:treatment-sec><tp:treatment-sec sec-type="variation" id="SECID0ERDAE"><title>Variation.</title><p>Length 5.6 to 7.2 mm. Width 3.2 to 4.3 mm. Small males do not have the bifid clypeal horn, just a small erect lamella; vertex platelets forming a small projection; anterior pronotal angles not projected, pronotal projection forming a small carina. Body color varying from black to piceous red.</p></tp:treatment-sec><tp:treatment-sec sec-type="etymology" id="SECID0EWDAE"><title>Etymology.</title><p>This species is dedicated in honor of Friedrich Wilhelm Heinrich Alexander von Humboldt, Prussian geographer, explorer, and naturalist, commemorating the 250<sup>th</sup> anniversary of his birth. He is widely recognized for fathering the work on physical and plant geography, which laid the foundation for the development of modern biogeography.</p></tp:treatment-sec><tp:treatment-sec sec-type="Taxonomic considerations" id="SECID0E5DAE"><title>Taxonomic considerations.</title><p><xref ref-type="bibr" rid="B33">Kohlmann and Solís (2001)</xref> report the existence of 39 species of <italic><tp:taxon-name><tp:taxon-name-part taxon-name-part-type="genus" reg="Onthophagus">Onthophagus</tp:taxon-name-part></tp:taxon-name></italic> for Costa Rica. This new species would increase their numbers to 40. <italic><tp:taxon-name><tp:taxon-name-part taxon-name-part-type="genus" reg="Onthophagus">Onthophagus</tp:taxon-name-part> <tp:taxon-name-part taxon-name-part-type="species" reg="humboldti">humboldti</tp:taxon-name-part></tp:taxon-name></italic> sp. nov. belongs to the <italic><tp:taxon-name><tp:taxon-name-part taxon-name-part-type="genus" reg="Onthophagus">Onthophagus</tp:taxon-name-part> <tp:taxon-name-part taxon-name-part-type="species" reg="dicranius">dicranius</tp:taxon-name-part></tp:taxon-name></italic> Bates species group, as defined by <xref ref-type="bibr" rid="B33">Kohlmann and Solís (2001)</xref>.</p><p><!--PageBreak --><italic><tp:taxon-name><tp:taxon-name-part taxon-name-part-type="genus" reg="Onthophagus">Onthophagus</tp:taxon-name-part> <tp:taxon-name-part taxon-name-part-type="species" reg="humboldti">humboldti</tp:taxon-name-part></tp:taxon-name></italic> sp. nov. will key out to <italic><tp:taxon-name><tp:taxon-name-part taxon-name-part-type="genus" reg="Onthophagus">O.</tp:taxon-name-part> <tp:taxon-name-part taxon-name-part-type="species" reg="micropterus">micropterus</tp:taxon-name-part></tp:taxon-name></italic> Zunino &amp; Halffter, 1981, in Kohlmann and Solís´ key (<xref ref-type="bibr" rid="B33">2001</xref>). It can be easily differentiated by the following characteristics: In males clypeal horn slender at middle and very bifurcated at apex (Fig. <xref ref-type="fig" rid="F2">2a</xref>) (<italic><tp:taxon-name><tp:taxon-name-part taxon-name-part-type="genus" reg="Onthophagus">O.</tp:taxon-name-part> <tp:taxon-name-part taxon-name-part-type="species" reg="humboldti">humboldti</tp:taxon-name-part></tp:taxon-name></italic> sp. nov.) versus broad at middle and notched at apex (Fig. <xref ref-type="fig" rid="F2">2b</xref>) (<italic><tp:taxon-name><tp:taxon-name-part taxon-name-part-type="genus" reg="Onthophagus">O.</tp:taxon-name-part> <tp:taxon-name-part taxon-name-part-type="species" reg="micropterus">micropterus</tp:taxon-name-part></tp:taxon-name></italic>); genae projected forming an angle (Fig. <xref ref-type="fig" rid="F2">2e</xref>) (<italic><tp:taxon-name><tp:taxon-name-part taxon-name-part-type="genus" reg="Onthophagus">O.</tp:taxon-name-part> <tp:taxon-name-part taxon-name-part-type="species" reg="humboldti">humboldti</tp:taxon-name-part></tp:taxon-name></italic> sp. nov.) versus genae projected forming a tooth (Fig. <xref ref-type="fig" rid="F2">2f</xref>) (<italic><tp:taxon-name><tp:taxon-name-part taxon-name-part-type="genus" reg="Onthophagus">O.</tp:taxon-name-part> <tp:taxon-name-part taxon-name-part-type="species" reg="micropterus">micropterus</tp:taxon-name-part></tp:taxon-name></italic>); vertex platelets forming a carina (<italic><tp:taxon-name><tp:taxon-name-part taxon-name-part-type="genus" reg="Onthophagus">O.</tp:taxon-name-part> <tp:taxon-name-part taxon-name-part-type="species" reg="humboldti">humboldti</tp:taxon-name-part></tp:taxon-name></italic> sp. nov.) versus a pointed projection (<italic><tp:taxon-name><tp:taxon-name-part taxon-name-part-type="genus" reg="Onthophagus">O.</tp:taxon-name-part> <tp:taxon-name-part taxon-name-part-type="species" reg="micropterus">micropterus</tp:taxon-name-part></tp:taxon-name></italic>); anterior lateral angles of pronotum projected as long, slender, and curved projections (Fig. <xref ref-type="fig" rid="F2">2c</xref>) (<italic><tp:taxon-name><tp:taxon-name-part taxon-name-part-type="genus" reg="Onthophagus">O.</tp:taxon-name-part> <tp:taxon-name-part taxon-name-part-type="species" reg="humboldti">humboldti</tp:taxon-name-part></tp:taxon-name></italic> sp. nov.) versus a short, curved projection (Fig. <xref ref-type="fig" rid="F2">2d</xref>) (<italic><tp:taxon-name><tp:taxon-name-part taxon-name-part-type="genus" reg="Onthophagus">O.</tp:taxon-name-part> <tp:taxon-name-part taxon-name-part-type="species" reg="micropterus">micropterus</tp:taxon-name-part></tp:taxon-name></italic>); pronotal central forward projection well-developed, forming a broad bilobed plate slightly bent downwards (Fig. <xref ref-type="fig" rid="F2">2c</xref>) (<italic><tp:taxon-name><tp:taxon-name-part taxon-name-part-type="genus" reg="Onthophagus">O.</tp:taxon-name-part> <tp:taxon-name-part taxon-name-part-type="species" reg="humboldti">humboldti</tp:taxon-name-part></tp:taxon-name></italic> sp. nov.) versus a bilobed plate projecting forward (Fig. <xref ref-type="fig" rid="F2">2d</xref>) (<italic><tp:taxon-name><tp:taxon-name-part taxon-name-part-type="genus" reg="Onthophagus">O.</tp:taxon-name-part> <tp:taxon-name-part taxon-name-part-type="species" reg="micropterus">micropterus</tp:taxon-name-part></tp:taxon-name></italic>). In females: vertex platelets forming a carina (<italic><tp:taxon-name><tp:taxon-name-part taxon-name-part-type="genus" reg="Onthophagus">O.</tp:taxon-name-part> <tp:taxon-name-part taxon-name-part-type="species" reg="humboldti">humboldti</tp:taxon-name-part></tp:taxon-name></italic> sp. nov.) versus a pointed projection (<italic><tp:taxon-name><tp:taxon-name-part taxon-name-part-type="genus" reg="Onthophagus">O.</tp:taxon-name-part> <tp:taxon-name-part taxon-name-part-type="species" reg="micropterus">micropterus</tp:taxon-name-part></tp:taxon-name></italic>).</p></tp:treatment-sec><tp:treatment-sec sec-type="distribution" id="SECID0ELLAE"><title>Geographical distribution.</title><p>This species is so far only known from the area of Tres Colinas, near Buenos Aires, in the province of Puntarenas (Fig. <xref ref-type="fig" rid="F5">5</xref>). It has been collected from 2100 to 2200 m altitude in the month of February in lower montane rain forest.</p></tp:treatment-sec><tp:treatment-sec sec-type="Chorological affinities" id="SECID0EVLAE"><title>Chorological affinities.</title><p><italic><tp:taxon-name><tp:taxon-name-part taxon-name-part-type="genus" reg="Onthophagus">Onthophagus</tp:taxon-name-part> <tp:taxon-name-part taxon-name-part-type="species" reg="humboldti">humboldti</tp:taxon-name-part></tp:taxon-name></italic> sp. nov. is endemic to the Cordillera de Talamanca and is the tenth known brachypterous <italic><tp:taxon-name><tp:taxon-name-part taxon-name-part-type="genus" reg="Onthophagus">Onthophagus</tp:taxon-name-part></tp:taxon-name></italic> species to be described worldwide. A closely related species, <italic><tp:taxon-name><tp:taxon-name-part taxon-name-part-type="genus" reg="Onthophagus">O.</tp:taxon-name-part> <tp:taxon-name-part taxon-name-part-type="species" reg="micropterus">micropterus</tp:taxon-name-part></tp:taxon-name></italic>, is also distributed in the Cordillera de Talamanca (Fig. <xref ref-type="fig" rid="F6">6</xref>), from 2100 to 3000 m altitude in tropical mountain rainforest and has been collected from October to February.</p></tp:treatment-sec><tp:treatment-sec sec-type="Biogeography" id="SECID0E3MAE"><title>Biogeography.</title><p>This species belongs to the <italic><tp:taxon-name><tp:taxon-name-part taxon-name-part-type="genus" reg="Onthophagus">O.</tp:taxon-name-part> <tp:taxon-name-part taxon-name-part-type="species" reg="dicranius">dicranius</tp:taxon-name-part></tp:taxon-name></italic> species group, as established by <xref ref-type="bibr" rid="B33">Kohlmann and Solís (2001)</xref>. This group of species has extra-American affinities, in which <xref ref-type="bibr" rid="B24">Howden and Gill (1993)</xref> indicate that the American fauna of <italic><tp:taxon-name><tp:taxon-name-part taxon-name-part-type="genus" reg="Onthophagus">Onthophagus</tp:taxon-name-part></tp:taxon-name></italic> is the result of invasive species from East Asia and that the <italic><tp:taxon-name><tp:taxon-name-part taxon-name-part-type="genus" reg="Onthophagus">O.</tp:taxon-name-part> <tp:taxon-name-part taxon-name-part-type="species" reg="dicranius">dicranius</tp:taxon-name-part></tp:taxon-name></italic> group presents characters in common with New Guinea species. This agrees with the hypothesis originally proposed by <xref ref-type="bibr" rid="B81">Zunino and Halffter (1988)</xref>, which points out for the supraspecific groups of American <italic><tp:taxon-name><tp:taxon-name-part taxon-name-part-type="genus" reg="Onthophagus">Onthophagus</tp:taxon-name-part></tp:taxon-name></italic>, an origin of its lineages, which in the case of the current representatives is distributed in East or Southeast Asia; and for this case, the Asian representation of the ancestral line, like the American one, has its distribution present in the humid tropics. On the other hand, the <italic><tp:taxon-name><tp:taxon-name-part taxon-name-part-type="genus" reg="Onthophagus">O.</tp:taxon-name-part> <tp:taxon-name-part taxon-name-part-type="species" reg="dicranius">dicranius</tp:taxon-name-part></tp:taxon-name></italic> species group has its present-day center of diversity in tropical North America and relatives in South America (<xref ref-type="bibr" rid="B82">Zunino and Halffter 1997</xref>; <xref ref-type="bibr" rid="B33">Kohlmann and Solís 2001</xref>).</p><p>This situation seems to be in congruence with the boreotropical distribution hypothesis (<xref ref-type="bibr" rid="B74">Wang 1961</xref>; <xref ref-type="bibr" rid="B76">Wolfe 1975</xref>; <xref ref-type="bibr" rid="B40">Lavin and Luckow 1993</xref>; <xref ref-type="bibr" rid="B77">Xiang and Soltis 2001</xref>; <xref ref-type="bibr" rid="B10">Davis et al. 2002</xref>), where current flora groups show a tropical disjunct distribution, generally centered in America, Africa, and tropical Asia. This hypothesis is based on the observation of the existence of tropical broadleaf forests during the Early Paleogene (in old Stratigraphy terminology, Early Tertiary) at high latitudes in regions that are currently temperate, directed by a Late Paleocene-Early Eocene thermal maxima (ca. 52 ma, <xref ref-type="bibr" rid="B79">Zachos et al. 2001</xref>) and that many current angiosperm temperate taxa have evergreen relatives in subtropical rainforests (<xref ref-type="bibr" rid="B4">Axelrod 1966</xref>). This proposal then suggests the existence of northern bridges that were once at lower latitudes, such as the Bering <!--PageBreak -->Bridge during the Early Paleogene and the North Atlantic Bridge during the Eocene, which may have served as migration routes for groups of organisms that currently present intercontinental disjunct distributions. This hypothesis suggests that a taxon with a present-day center of diversity in tropical North America, and with an early Paleogene fossil record from any region there, has a high probability of having sister-group relatives in the Paleotropics and derived relatives in South America (<xref ref-type="bibr" rid="B40">Lavin and Luckow 1993</xref>).</p><p>This pattern of distribution would clarify those proposed by Halffter (<xref ref-type="bibr" rid="B19">Halffter and Morrone 2017</xref>) for the “Mexican Transition Zone” in particular one of them, the so-called “Paleoamerican Dispersion Pattern” (<xref ref-type="bibr" rid="B18">Halffter 1964</xref>). This pattern of dispersion corresponds to northern taxa that arrived in North America from Eurasia, and has been subdivided by <xref ref-type="bibr" rid="B20">Halffter et al. (1995)</xref> into four variants, where one of them, called the “Paleoamerican Tropical Pattern”, corresponds to species found in the lowlands of the tropics and at medium altitudes, their distribution being very similar to that of the Neotropical pattern, but their affinities are with the Old World taxa. <xref ref-type="bibr" rid="B20">Halffter et al. (1995</xref>, <xref ref-type="bibr" rid="B21">2008</xref>) placed the <italic><tp:taxon-name><tp:taxon-name-part taxon-name-part-type="genus" reg="Onthophagus">Onthophagus</tp:taxon-name-part> <tp:taxon-name-part taxon-name-part-type="species" reg="clypeatus">clypeatus</tp:taxon-name-part></tp:taxon-name></italic> and <italic>&gt;<tp:taxon-name><tp:taxon-name-part taxon-name-part-type="genus" reg="Onthophagus">Onthophagus</tp:taxon-name-part> <tp:taxon-name-part taxon-name-part-type="species" reg="dicranius">dicranius</tp:taxon-name-part></tp:taxon-name></italic> species groups of the genus <italic><tp:taxon-name><tp:taxon-name-part taxon-name-part-type="genus" reg="Onthophagus">Onthophagus</tp:taxon-name-part></tp:taxon-name></italic> within this pattern.</p><p>Actually, the groups of species mentioned above are congruent with the typical characteristics of the so-called boreotropical distribution. Therefore, the aforementioned distribution variant, the “Paleoamerican Tropical Pattern”, seems to be the same with the boreotropical distribution and it is proposed here to use the term boreotropical distribution from now on as it is a more complete and well-founded concept, besides being an older one. This pattern has been studied and characterized at very fine phylogenetic and biogeographic analysis levels in animal and plants (<xref ref-type="bibr" rid="B42">Lidgard and Crane 1990</xref>; <xref ref-type="bibr" rid="B77">Xiang and Soltis 2001</xref>; <xref ref-type="bibr" rid="B10">Davis et al. 2002</xref>; <xref ref-type="bibr" rid="B12">Feng et al. 2009</xref>; <xref ref-type="bibr" rid="B16">Guo et al. 2012</xref>; <xref ref-type="bibr" rid="B78">Ye et al. 2016</xref>).</p></tp:treatment-sec><tp:treatment-sec><!--Section generated to contain objects referenced in tp:taxon-treatment.--><fig id="F5" position="float" orientation="portrait"><object-id xmlns:xlink="http://www.w3.org/1999/xlink" content-type="doi" xlink:type="simple">10.3897/zookeys.881.38026.figure5</object-id><object-id xmlns:xlink="http://www.w3.org/1999/xlink" content-type="arpha" xlink:type="simple">CC02ABEB-4414-5243-A3E1-3DD15651A830</object-id><label>Figure 5.</label><caption><p>Known distribution of <italic><tp:taxon-name><tp:taxon-name-part taxon-name-part-type="genus" reg="Onthophagus">O.</tp:taxon-name-part> <tp:taxon-name-part taxon-name-part-type="species" reg="humboldti">humboldti</tp:taxon-name-part></tp:taxon-name></italic> sp. nov. (orange circle) and <italic><tp:taxon-name><tp:taxon-name-part taxon-name-part-type="genus" reg="Uroxys">U.</tp:taxon-name-part> <tp:taxon-name-part taxon-name-part-type="species" reg="bonplandi">bonplandi</tp:taxon-name-part></tp:taxon-name></italic> sp. nov. (red triangle). The distribution of the proposed sister species of these new taxa is also depicted, <italic><tp:taxon-name><tp:taxon-name-part taxon-name-part-type="genus" reg="Onthophagus">O.</tp:taxon-name-part> <tp:taxon-name-part taxon-name-part-type="species" reg="micropterus">micropterus</tp:taxon-name-part></tp:taxon-name></italic> (blue rhombus) and <italic><tp:taxon-name><tp:taxon-name-part taxon-name-part-type="genus" reg="Uroxys">U.</tp:taxon-name-part> <tp:taxon-name-part taxon-name-part-type="species" reg="dybasi">dybasi</tp:taxon-name-part></tp:taxon-name></italic> (black square).</p></caption><graphic xmlns:xlink="http://www.w3.org/1999/xlink" xlink:href="zookeys-881-023-g005.jpg" position="float" orientation="portrait" xlink:type="simple" id="oo_347600.jpg"><uri content-type="original_file" xlink:type="simple">https://binary.pensoft.net/fig/347600</uri></graphic></fig><fig id="F6" position="float" orientation="portrait"><object-id xmlns:xlink="http://www.w3.org/1999/xlink" content-type="doi" xlink:type="simple">10.3897/zookeys.881.38026.figure6</object-id><object-id xmlns:xlink="http://www.w3.org/1999/xlink" content-type="arpha" xlink:type="simple">D2D31674-A535-51B5-AFBB-3E84018E3B9C</object-id><label>Figure 6.</label><caption><p>Known distribution of brachypterous <tp:taxon-name><tp:taxon-name-part taxon-name-part-type="subfamily">Scarabaeinae</tp:taxon-name-part></tp:taxon-name> in Costa Rica.</p></caption><graphic xmlns:xlink="http://www.w3.org/1999/xlink" xlink:href="zookeys-881-023-g006.jpg" position="float" orientation="portrait" xlink:type="simple" id="oo_347601.jpg"><uri content-type="original_file" xlink:type="simple">https://binary.pensoft.net/fig/347601</uri></graphic></fig><fig id="F7" position="float" orientation="portrait"><object-id xmlns:xlink="http://www.w3.org/1999/xlink" content-type="doi" xlink:type="simple">10.3897/zookeys.881.38026.figure7</object-id><object-id xmlns:xlink="http://www.w3.org/1999/xlink" content-type="arpha" xlink:type="simple">F420A494-DF2A-5E46-961B-BB8A54F8DE25</object-id><label>Figure 7.</label><caption><p>Present day distribution of <italic><tp:taxon-name><tp:taxon-name-part taxon-name-part-type="genus" reg="Onthophagus">Onthophagus</tp:taxon-name-part> <tp:taxon-name-part taxon-name-part-type="species" reg="humboldti">humboldti</tp:taxon-name-part></tp:taxon-name></italic> sp. nov. (blue dot) and <italic><tp:taxon-name><tp:taxon-name-part taxon-name-part-type="genus" reg="Onthophagus">O.</tp:taxon-name-part> <tp:taxon-name-part taxon-name-part-type="species" reg="micropterus">micropterus</tp:taxon-name-part></tp:taxon-name></italic> (red dot) and lines indicating proposed localities (rhombi) depressed by 1500 m (14 km in straight line) generated by the last glacial maximum, ~25–23 ka, in the Cordillera de Talamanca. All mountain systems are 150 m lower than present day height and an estimated sea level descent of 120 m is depicted. Dotted black lines represent present-day sea levels.</p></caption><graphic xmlns:xlink="http://www.w3.org/1999/xlink" xlink:href="zookeys-881-023-g007.jpg" position="float" orientation="portrait" xlink:type="simple" id="oo_347602.jpg"><uri content-type="original_file" xlink:type="simple">https://binary.pensoft.net/fig/347602</uri></graphic></fig><fig id="F9" position="float" orientation="portrait"><object-id xmlns:xlink="http://www.w3.org/1999/xlink" content-type="doi" xlink:type="simple">10.3897/zookeys.881.38026.figure9</object-id><object-id xmlns:xlink="http://www.w3.org/1999/xlink" content-type="arpha" xlink:type="simple">E40F48C7-0B1D-5EDE-8740-5C3346497A70</object-id><label>Figure 9.</label><caption><p>A cytochrome c-oxidase I (COI–5P) mitochondrial DNA sequence-based BOLD taxon ID tree of the nearest species of <italic><tp:taxon-name><tp:taxon-name-part taxon-name-part-type="genus" reg="Onthophagus">O.</tp:taxon-name-part> <tp:taxon-name-part taxon-name-part-type="species" reg="humboldti">humboldti</tp:taxon-name-part></tp:taxon-name></italic> sp. nov.</p></caption><graphic xmlns:xlink="http://www.w3.org/1999/xlink" xlink:href="zookeys-881-023-g009.jpg" position="float" orientation="portrait" xlink:type="simple" id="oo_347604.jpg"><uri content-type="original_file" xlink:type="simple">https://binary.pensoft.net/fig/347604</uri></graphic></fig></tp:treatment-sec><ref-list><ref id="B33"><mixed-citation xmlns:xlink="http://www.w3.org/1999/xlink" xlink:type="simple"><person-group><name name-style="western"><surname>Kohlmann</surname><given-names>B</given-names></name><name name-style="western"><surname>Solís</surname><given-names>A</given-names></name></person-group> (<year>2001</year>) <article-title>El Género <italic><tp:taxon-name><tp:taxon-name-part taxon-name-part-type="genus">Onthophagus</tp:taxon-name-part></tp:taxon-name></italic> (<tp:taxon-name><tp:taxon-name-part taxon-name-part-type="order">Coleoptera</tp:taxon-name-part></tp:taxon-name>: <tp:taxon-name><tp:taxon-name-part taxon-name-part-type="family">Scarabaeidae</tp:taxon-name-part></tp:taxon-name>) en Costa Rica.</article-title><source>Giornale Italiano di Entomologia</source><volume>9</volume>: <fpage>159</fpage>–<lpage>261</lpage>.</mixed-citation></ref><ref id="B24"><mixed-citation xmlns:xlink="http://www.w3.org/1999/xlink" xlink:type="simple"><person-group><name name-style="western"><surname>Howden</surname><given-names>HF</given-names></name><name name-style="western"><surname>Gill</surname><given-names>B</given-names></name></person-group> (<year>1993</year>) <article-title>Mesoamerican <italic><tp:taxon-name><tp:taxon-name-part taxon-name-part-type="genus">Onthophagus</tp:taxon-name-part></tp:taxon-name></italic> Latreille in the <italic>dicranius</italic> and <italic>mirabilis</italic> species groups (<tp:taxon-name><tp:taxon-name-part taxon-name-part-type="order">Coleoptera</tp:taxon-name-part></tp:taxon-name>: <tp:taxon-name><tp:taxon-name-part taxon-name-part-type="family">Scarabaeidae</tp:taxon-name-part></tp:taxon-name>).</article-title><source>Canadian Entomologist</source><volume>125</volume>: <fpage>1091</fpage>–<lpage>1114</lpage>. <ext-link xlink:type="simple" ext-link-type="doi" xlink:href="10.4039/Ent1251091-6">https://doi.org/10.4039/Ent1251091-6</ext-link></mixed-citation></ref><ref id="B81"><mixed-citation xmlns:xlink="http://www.w3.org/1999/xlink" xlink:type="simple"><person-group><name name-style="western"><surname>Zunino</surname><given-names>M</given-names></name><name name-style="western"><surname>Halffter</surname><given-names>G</given-names></name></person-group> (<year>1988</year>) <article-title>Una nueva especie braquíptera de <italic><tp:taxon-name><tp:taxon-name-part taxon-name-part-type="genus">Onthophagus</tp:taxon-name-part></tp:taxon-name></italic> de México (<tp:taxon-name><tp:taxon-name-part taxon-name-part-type="order">Coleoptera</tp:taxon-name-part></tp:taxon-name>, <tp:taxon-name><tp:taxon-name-part taxon-name-part-type="family">Scarabaeidae</tp:taxon-name-part></tp:taxon-name>).</article-title><source>Elytron</source><volume>2</volume>: <fpage>137</fpage>–<lpage>142</lpage>.</mixed-citation></ref><ref id="B82"><mixed-citation xmlns:xlink="http://www.w3.org/1999/xlink" xlink:type="simple"><person-group><name name-style="western"><surname>Zunino</surname><given-names>M</given-names></name><name name-style="western"><surname>Halffter</surname><given-names>G</given-names></name></person-group> (<year>1997</year>) <article-title>Sobre <italic><tp:taxon-name><tp:taxon-name-part taxon-name-part-type="genus">Onthophagus</tp:taxon-name-part></tp:taxon-name></italic> Latreille, 1802 americanos (<tp:taxon-name><tp:taxon-name-part taxon-name-part-type="order">Coleoptera</tp:taxon-name-part></tp:taxon-name>: <tp:taxon-name><tp:taxon-name-part taxon-name-part-type="family">Scarabaeidae</tp:taxon-name-part></tp:taxon-name>: <tp:taxon-name><tp:taxon-name-part taxon-name-part-type="subfamily">Scarabaeinae</tp:taxon-name-part></tp:taxon-name>).</article-title><source>Elytron</source><volume>11</volume>: <fpage>157</fpage>–<lpage>178</lpage>.</mixed-citation></ref><ref id="B74"><mixed-citation xmlns:xlink="http://www.w3.org/1999/xlink" xlink:type="simple"><person-group><name name-style="western"><surname>Wang</surname><given-names>C-W</given-names></name></person-group> (<year>1961</year>) The forests of China with a survey of grassland and desert vegetation. Maria Moors Cabbot Foundation, Harvard University, Cambridge, MA 313 pp.</mixed-citation></ref><ref id="B76"><mixed-citation xmlns:xlink="http://www.w3.org/1999/xlink" xlink:type="simple"><person-group><name name-style="western"><surname>Wolfe</surname><given-names>JA</given-names></name></person-group> (<year>1975</year>) <article-title>Some aspects of plant geography in the Northern Hemisphere during the late Cretaceous and Tertiary.</article-title><source>Annals of the Missouri Botanical Garden</source><volume>62</volume>: <fpage>264</fpage>–<lpage>279</lpage>. <ext-link xlink:type="simple" ext-link-type="doi" xlink:href="10.2307/2395198">https://doi.org/10.2307/2395198</ext-link></mixed-citation></ref><ref id="B40"><mixed-citation xmlns:xlink="http://www.w3.org/1999/xlink" xlink:type="simple"><person-group><name name-style="western"><surname>Lavin</surname><given-names>M</given-names></name><name name-style="western"><surname>Luckow</surname><given-names>M</given-names></name></person-group> (<year>1993</year>) <article-title>Origins and relationships of tropical North America in the context of the boreotropics hypothesis.</article-title><source>American Journal of Botany</source><volume>80</volume>: <fpage>1</fpage>–<lpage>14</lpage>. <ext-link xlink:type="simple" ext-link-type="doi" xlink:href="10.1002/j.1537-2197.1993.tb13761.x">https://doi.org/10.1002/j.1537-2197.1993.tb13761.x</ext-link></mixed-citation></ref><ref id="B77"><mixed-citation xmlns:xlink="http://www.w3.org/1999/xlink" xlink:type="simple"><!--PageBreak --><person-group><name name-style="western"><surname>Xiang</surname><given-names>Q-Y</given-names></name><name name-style="western"><surname>Soltis</surname><given-names>DE</given-names></name></person-group> (<year>2001</year>) <article-title>Dispersal-vicariance analyses of intercontinental disjuncts: historical biogeographical implications for angiosperms in the Northern hemisphere.</article-title><source>International Journal of Plant Science</source><volume>162</volume>: <fpage>29</fpage>–<lpage>39</lpage>. <ext-link xlink:type="simple" ext-link-type="doi" xlink:href="10.1086/323332">https://doi.org/10.1086/323332</ext-link></mixed-citation></ref><ref id="B10"><mixed-citation xmlns:xlink="http://www.w3.org/1999/xlink" xlink:type="simple"><person-group><name name-style="western"><surname>Davis</surname><given-names>CC</given-names></name><name name-style="western"><surname>Fritsch</surname><given-names>PW</given-names></name><name name-style="western"><surname>Li</surname><given-names>J</given-names></name><name name-style="western"><surname>Donohue</surname><given-names>MJ</given-names></name></person-group> (<year>2002</year>) <article-title>Phylogeny and biogeography of <italic><tp:taxon-name><tp:taxon-name-part taxon-name-part-type="genus">Cercis</tp:taxon-name-part></tp:taxon-name></italic> (<tp:taxon-name><tp:taxon-name-part taxon-name-part-type="family">Fabaceae</tp:taxon-name-part></tp:taxon-name>): Evidence from nuclear ribosomal ITS and chloroplast nhdF sequence data.</article-title><source>Systematic Botany</source><volume>27</volume>: <fpage>289</fpage>–<lpage>302</lpage>.</mixed-citation></ref><ref id="B79"><mixed-citation xmlns:xlink="http://www.w3.org/1999/xlink" xlink:type="simple"><person-group><name name-style="western"><surname>Zachos</surname><given-names>J</given-names></name><name name-style="western"><surname>Pagani</surname><given-names>M</given-names></name><name name-style="western"><surname>Sloan</surname><given-names>L</given-names></name><name name-style="western"><surname>Thomas</surname><given-names>E</given-names></name><name name-style="western"><surname>Billups</surname><given-names>K</given-names></name></person-group> (<year>2001</year>) <article-title>Trends, rhythms, and aberrations in global climate 65 Ma to present.</article-title><source>Science</source><volume>292</volume>: <fpage>686</fpage>–<lpage>693</lpage>.</mixed-citation></ref><ref id="B4"><mixed-citation xmlns:xlink="http://www.w3.org/1999/xlink" xlink:type="simple"><person-group><name name-style="western"><surname>Axelrod</surname><given-names>DI</given-names></name></person-group> (<year>1966</year>) <article-title>Origin of deciduous and evergreen habitats in temperate forests.</article-title><source>Evolution</source><volume>20</volume>: <fpage>1</fpage>–<lpage>15</lpage>. <ext-link xlink:type="simple" ext-link-type="doi" xlink:href="10.1111/j.1558-5646.1966.tb03339.x">https://doi.org/10.1111/j.1558-5646.1966.tb03339.x</ext-link></mixed-citation></ref><ref id="B19"><mixed-citation xmlns:xlink="http://www.w3.org/1999/xlink" xlink:type="simple"><person-group><name name-style="western"><surname>Halffter</surname><given-names>G</given-names></name><name name-style="western"><surname>Morrone</surname><given-names>JJ</given-names></name></person-group> (<year>2017</year>) <article-title>An analytical review of Halffter’s Mexican transition Zone, and its relevance for evolutionary biogeography, ecology and biogeographical regionalization.</article-title><source>Zootaxa</source><volume>4226</volume>: <fpage>1</fpage>–<lpage>46</lpage>. <ext-link xlink:type="simple" ext-link-type="doi" xlink:href="10.11646/zootaxa.4226.1.1">https://doi.org/10.11646/zootaxa.4226.1.1</ext-link></mixed-citation></ref><ref id="B18"><mixed-citation xmlns:xlink="http://www.w3.org/1999/xlink" xlink:type="simple"><person-group><name name-style="western"><surname>Halffter</surname><given-names>G</given-names></name></person-group> (<year>1964</year>) <article-title>La entomofauna americana, ideas acerca de su origen y distribución.</article-title><source>Folia Entomológica Mexicana</source><volume>6</volume>: <fpage>1</fpage>–<lpage>108</lpage>.</mixed-citation></ref><ref id="B20"><mixed-citation xmlns:xlink="http://www.w3.org/1999/xlink" xlink:type="simple"><person-group><name name-style="western"><surname>Halffter</surname><given-names>G</given-names></name><name name-style="western"><surname>Favila</surname><given-names>ME</given-names></name><name name-style="western"><surname>Arellano</surname><given-names>L</given-names></name></person-group> (<year>1995</year>) <article-title>Spatial distribution of three groups of <tp:taxon-name><tp:taxon-name-part taxon-name-part-type="order">Coleoptera</tp:taxon-name-part></tp:taxon-name> along an altitudinal transect in the Mexican Transition Zone and its biogeographical implications.</article-title><source>Elytron</source><volume>9</volume>: <fpage>151</fpage>–<lpage>185</lpage>.</mixed-citation></ref><ref id="B21"><mixed-citation xmlns:xlink="http://www.w3.org/1999/xlink" xlink:type="simple"><person-group><name name-style="western"><surname>Halffter</surname><given-names>G</given-names></name><name name-style="western"><surname>Verdú</surname><given-names>JR</given-names></name><name name-style="western"><surname>Márquez</surname><given-names>J</given-names></name><name name-style="western"><surname>Moreno</surname><given-names>CE</given-names></name></person-group> (<year>2008</year>) <article-title>Biogeographical analysis of <tp:taxon-name><tp:taxon-name-part taxon-name-part-type="subfamily">Scarabaeinae</tp:taxon-name-part></tp:taxon-name> and <tp:taxon-name><tp:taxon-name-part taxon-name-part-type="subfamily">Geotrupinae</tp:taxon-name-part></tp:taxon-name> along a transect in Central Mexico.</article-title><source>Fragmenta entomologica</source><volume>40</volume>: <fpage>273</fpage>–<lpage>332</lpage>. <ext-link xlink:type="simple" ext-link-type="doi" xlink:href="10.4081/fe.2008.99">https://doi.org/10.4081/fe.2008.99</ext-link></mixed-citation></ref><ref id="B42"><mixed-citation xmlns:xlink="http://www.w3.org/1999/xlink" xlink:type="simple"><person-group><name name-style="western"><surname>Lidgard</surname><given-names>S</given-names></name><name name-style="western"><surname>Crane</surname><given-names>PR</given-names></name></person-group> (<year>1990</year>) <article-title>Angiosperm diversification and Cretaceous floristic trends: A comparison of palynofloras and leaf macrofloras.</article-title><source>Paleobiology</source><volume>16</volume>: <fpage>77</fpage>–<lpage>93</lpage>. <ext-link xlink:type="simple" ext-link-type="doi" xlink:href="10.1017/S009483730000974X">https://doi.org/10.1017/S009483730000974X</ext-link></mixed-citation></ref><ref id="B12"><mixed-citation xmlns:xlink="http://www.w3.org/1999/xlink" xlink:type="simple"><person-group><name name-style="western"><surname>Feng</surname><given-names>C-M</given-names></name><name name-style="western"><surname>Manchester</surname><given-names>SR</given-names></name><name name-style="western"><surname>Xiang</surname><given-names>Q-Y</given-names></name></person-group> (<year>2009</year>) <article-title>Phylogeny and biogeography of <tp:taxon-name><tp:taxon-name-part taxon-name-part-type="family">Alangiaceae</tp:taxon-name-part></tp:taxon-name> (<tp:taxon-name><tp:taxon-name-part taxon-name-part-type="order">Cornales</tp:taxon-name-part></tp:taxon-name>) inferred from DNA sequences, morphology, and fossils.</article-title><source>Molecular and Phylogenetic Evolution</source><volume>51</volume>: <fpage>201</fpage>–<lpage>214</lpage>. <ext-link xlink:type="simple" ext-link-type="doi" xlink:href="10.1016/j.ympev.2009.01.017">https://doi.org/10.1016/j.ympev.2009.01.017</ext-link></mixed-citation></ref><ref id="B16"><mixed-citation xmlns:xlink="http://www.w3.org/1999/xlink" xlink:type="simple"><!--PageBreak --><person-group><name name-style="western"><surname>Guo</surname><given-names>Y-Y</given-names></name><name name-style="western"><surname>Luo</surname><given-names>Y-B</given-names></name><name name-style="western"><surname>Liu</surname><given-names>Z-J</given-names></name><name name-style="western"><surname>Wang</surname><given-names>X-Q</given-names></name></person-group> (<year>2012</year>) Evolution and biogeography of the slipper orchids: Eocene vicariance of the conduplicate genera in the Old and New World Tropics. PLoS ONE 7(6): 1–13. e38788. <ext-link xlink:type="simple" ext-link-type="doi" xlink:href="10.1371/journal.pone.0038788">https://doi.org/10.1371/journal.pone.0038788</ext-link></mixed-citation></ref><ref id="B78"><mixed-citation xmlns:xlink="http://www.w3.org/1999/xlink" xlink:type="simple"><person-group><name name-style="western"><surname>Ye</surname><given-names>Z</given-names></name><name name-style="western"><surname>Zhen</surname><given-names>Y</given-names></name><name name-style="western"><surname>Zhou</surname><given-names>Y</given-names></name><name name-style="western"><surname>Bu</surname><given-names>W</given-names></name></person-group> (<year>2016</year>) <article-title>Out of Africa: Biogeography and diversification of the pantropical pond skater genus <italic><tp:taxon-name><tp:taxon-name-part taxon-name-part-type="genus">Limnogonus</tp:taxon-name-part></tp:taxon-name></italic> Stål, 1868 (<tp:taxon-name><tp:taxon-name-part taxon-name-part-type="order">Hemiptera</tp:taxon-name-part></tp:taxon-name>: <tp:taxon-name><tp:taxon-name-part taxon-name-part-type="family">Gerridae</tp:taxon-name-part></tp:taxon-name>).</article-title><source>Ecology and Evolution</source><volume>7</volume>: <fpage>793</fpage>–<lpage>802</lpage>. <ext-link xlink:type="simple" ext-link-type="doi" xlink:href="10.1002/ece3.2688">https://doi.org/10.1002/ece3.2688</ext-link></mixed-citation></ref></ref-list></tp:taxon-treatment>
