# Supplementary material for: Description of Onthophagus humboldti and Uroxys bonplandi, two new scarab beetles (Coleoptera, Scarabaeidae, Scarabaeinae) from Costa Rica, with notes on tropical mountain brachyptery and endemicity
Source: Zookeys. 2019 Oct 17;881:23–51. doi: 10.3897/zookeys.881.38026 (PMC6813178; doi:10.3897/zookeys.881.38026)
Supplement: XML Treatment for Uroxys bonplandi [file zookeys.881.38026-treatment2.xml]

<!DOCTYPE tp:taxon-treatment
  PUBLIC "-//TaxonX//DTD Taxonomic Treatment Publishing DTD v0 20100105//EN" "tax-treatment-NSO.dtd">
<tp:taxon-treatment xmlns:tp="http://www.plazi.org/taxpub"><tp:treatment-meta><kwd-group><label>Taxon classification</label><kwd><named-content xmlns:xlink="http://www.w3.org/1999/xlink" content-type="kingdom">Animalia</named-content></kwd><kwd><named-content xmlns:xlink="http://www.w3.org/1999/xlink" content-type="order">Coleoptera</named-content></kwd><kwd><named-content xmlns:xlink="http://www.w3.org/1999/xlink" content-type="family">Scarabaeidae</named-content></kwd></kwd-group><mixed-citation publication-type="journal"><person-group><name><surname>Kohlmann</surname><given-names>Bert</given-names></name><name><surname>Solís</surname><given-names>Ángel</given-names></name><name><surname>Alvarado</surname><given-names>Guillermo E.</given-names></name></person-group><article-title>Description of <italic><tp:taxon-name><tp:taxon-name-part taxon-name-part-type="genus" reg="Onthophagus">Onthophagus</tp:taxon-name-part> <tp:taxon-name-part taxon-name-part-type="species" reg="humboldti">humboldti</tp:taxon-name-part></tp:taxon-name></italic> and <italic><tp:taxon-name><tp:taxon-name-part taxon-name-part-type="genus" reg="Uroxys">Uroxys</tp:taxon-name-part> <tp:taxon-name-part taxon-name-part-type="species" reg="bonplandi">bonplandi</tp:taxon-name-part></tp:taxon-name></italic>, two new scarab beetles (<tp:taxon-name><tp:taxon-name-part taxon-name-part-type="order">Coleoptera</tp:taxon-name-part></tp:taxon-name>, <tp:taxon-name><tp:taxon-name-part taxon-name-part-type="family">Scarabaeidae</tp:taxon-name-part></tp:taxon-name>, <tp:taxon-name><tp:taxon-name-part taxon-name-part-type="subfamily">Scarabaeinae</tp:taxon-name-part></tp:taxon-name>) from Costa Rica, with notes on tropical mountain brachyptery and endemicity</article-title><source>Zookeys</source><day>17</day><month>10</month><year>2019</year><volume>881</volume><fpage>23</fpage><lpage>51</lpage><pub-id pub-id-type="doi">10.3897/zookeys.881.38026</pub-id></mixed-citation></tp:treatment-meta><tp:nomenclature><tp:taxon-name><object-id xmlns:xlink="http://www.w3.org/1999/xlink" content-type="arpha" xlink:type="simple">CD2B9D8B-870A-5AA7-87E6-7D6936B3E89F</object-id>
            <tp:taxon-name-part taxon-name-part-type="genus" reg="Uroxys">Uroxys</tp:taxon-name-part>
            <tp:taxon-name-part taxon-name-part-type="species" reg="bonplandi">bonplandi</tp:taxon-name-part>
            <object-id xmlns:xlink="http://www.w3.org/1999/xlink" content-type="zoobank" xlink:type="simple">http://zoobank.org/E8FB3E6C-6E3B-4C5E-9550-6A4238DD70EB</object-id>
          </tp:taxon-name><tp:taxon-status xmlns:xlink="http://www.w3.org/1999/xlink" xlink:type="simple">sp. nov.</tp:taxon-status><xref ref-type="fig" rid="F2">Figures 2h</xref><xref ref-type="fig" rid="F3">, 3b</xref><xref ref-type="fig" rid="F4">, 4</xref><xref ref-type="fig" rid="F5">, 5</xref></tp:nomenclature><tp:treatment-sec sec-type="type locality" id="SECID0EPUAE"><title>Type locality.</title><p><bold>Costa Rica.</bold> Guanacaste. Sector Santa María, path to the cone of the Santa María, part of the Rincón de la Vieja volcanic massif, 1565 m.</p></tp:treatment-sec><tp:treatment-sec sec-type="Type deposition" id="SECID0EXUAE"><title>Type deposition.</title><p>Museo Nacional de Costa Rica, Santo Domingo de Heredia, Costa Rica.</p></tp:treatment-sec><tp:treatment-sec sec-type="type material" id="SECID0E3UAE"><title>Type material.</title><p>Holotype male, pinned, with genitalia in a separate microvial. Original label: “Costa Rica. Provincia Guanacaste. Sector Santa María, Sendero a Pico Volcán Santa María. 1565 m. 2 Diciembre 2017. Col. Sergio Salas Ríos. Biocol. <named-content xmlns:xlink="http://www.w3.org/1999/xlink" content-type="dwc:verbatimCoordinates" xlink:type="simple"><named-content content-type="geo-json" specific-use="{&#34;type&#34;:&#34;Point&#34;,&#34;coordinates&#34;:[-85.328100,10.803900]}" id="NCID0EFVAE" xlink:type="simple">10.8039N, 85.3281W</named-content></named-content>.” “HOLOTYPE/<tp:taxon-name><tp:taxon-name-part taxon-name-part-type="genus" reg="Uroxys">Uroxys</tp:taxon-name-part> <tp:taxon-name-part taxon-name-part-type="species" reg="bonplandi">bonplandi</tp:taxon-name-part></tp:taxon-name> Kohlmann, Solís, Alvarado [red printed label]”.</p></tp:treatment-sec><tp:treatment-sec sec-type="material" id="SECID0EUVAE"><title>Other material.</title><p>Paratypes (18 males, 25 females). “Costa Rica. <italic>Provincia Guanacaste.</italic> Sector Santa María, Sendero a Pico Volcán Santa María. 1565 m. 2 Diciembre 2017. Col. Sergio Salas Ríos. Biocol. <named-content xmlns:xlink="http://www.w3.org/1999/xlink" content-type="dwc:verbatimCoordinates" xlink:type="simple"><named-content content-type="geo-json" specific-use="{&#34;type&#34;:&#34;Point&#34;,&#34;coordinates&#34;:[-85.328100,10.803900]}" id="NCID0E6VAE" xlink:type="simple">10.8039N, 85.3281W</named-content></named-content> (6 males, 10 females). <!--PageBreak -->“Tilarán Bosque Nuboso Santa Elena. 1600 m. 26 Noviembre – 8 Diciembre 1999. J. Rodríguez Trampa de Luz. L N 258000 45000” (1 female). “<italic>Provincia Puntarenas.</italic> Monteverde Zona Protectora Arenal-Monteverde. Parcela Brillantes. 1500–1600 m. 17–19 Junio 2009. A. Solís, J.D. Gutiérres. Trampa Foso. L N 252009 450981” (4 males, 2 females), “13–1600 m. <named-content xmlns:xlink="http://www.w3.org/1999/xlink" content-type="dwc:verbatimCoordinates" xlink:type="simple"><named-content content-type="geo-json" specific-use="{&#34;type&#34;:&#34;Point&#34;,&#34;coordinates&#34;:[-84.800000,10.300000]}" id="NCID0ELWAE" xlink:type="simple">10°18'N, 84°48'W</named-content></named-content>. Univ. California EAP 1991” (1 female). “Est. La Casona. 1520 m. Reserva Biológica Monteverde. N. Obando. Octubre 1991. L N 253250 449700” (2 males, 2 females), “Septiembre 1990 (1 male), 29 Nov – 17 Diciembre 1994, K. Martínez, L N 253200 449700” (2 males, 1 female). <!--PageBreak -->“<italic>Provincia Alajuela.</italic> San Ramón. Zona Protectora Arenal-Monteverde. Parcela El Valle. 1600–1700 m. 16–18 Jun 2009. A. Solís, J.D. Gutiérrez. Trampa Foso. L N 255970 452538” (3 males, 9 females).</p></tp:treatment-sec><tp:treatment-sec sec-type="diagnosis" id="SECID0EUWAE"><title>Diagnosis.</title><p>Anterior of frons evenly convex, without carina or groove, with a dimple or transversely rugose; clypeal margin indented at junction with clypeogenal suture; dorsal ocular area twice as long as wide, distance between eyes five times eye width; pronotum evenly convex, sides angled near middle; elytral apex of the second to fourth intervals forming an oblique keel (Fig. <xref ref-type="fig" rid="F2">2h</xref>); basal sulcus of pygidium sinuate; fore tibial spur slender and deflexed distally.</p></tp:treatment-sec><tp:treatment-sec sec-type="description" id="SECID0E5WAE"><title>Description.</title><p><bold><italic>Holotype.</italic></bold> Male, length 7.4 mm; maximum width 3.8 mm. Elongate oval, shining reddish black (Fig. <xref ref-type="fig" rid="F4">4</xref>). Clypeus bidentate, slightly indented immediately laterad of teeth; teeth broadly triangular and strongly reflexed (Fig. <xref ref-type="fig" rid="F4">4</xref>). Head surface with a small dimple at the center, distinct small punctures throughout. Clypeogenal suture distinct; clypeal margin distinctly indented at intersection of suture (Fig. <xref ref-type="fig" rid="F4">4</xref>); genal margins broadly rounded (Fig. <xref ref-type="fig" rid="F4">4</xref>). Frons weakly convex, with very slight, broad indentations. Dorsal ocular areas approximately twice as long as wide at posterior edge of canthus (12 to 14 facets wide at that point), distance between ocular areas approximately five times their width.</p><fig id="F4" position="float" orientation="portrait"><object-id xmlns:xlink="http://www.w3.org/1999/xlink" content-type="doi" xlink:type="simple">10.3897/zookeys.881.38026.figure4</object-id><object-id xmlns:xlink="http://www.w3.org/1999/xlink" content-type="arpha" xlink:type="simple">BD56945A-74A8-5159-A333-20AA2242CA5F</object-id><label>Figure 4.</label><caption><p>Dorsal drawing of a male <italic><tp:taxon-name><tp:taxon-name-part taxon-name-part-type="genus" reg="Uroxys">Uroxys</tp:taxon-name-part> <tp:taxon-name-part taxon-name-part-type="species" reg="bonplandi">bonplandi</tp:taxon-name-part></tp:taxon-name></italic> sp. nov.</p></caption><graphic xmlns:xlink="http://www.w3.org/1999/xlink" xlink:href="zookeys-881-023-g004.jpg" position="float" orientation="portrait" xlink:type="simple" id="oo_347599.jpg"><uri content-type="original_file" xlink:type="simple">https://binary.pensoft.net/fig/347599</uri></graphic></fig><p>Pronotum at median angulation as wide as elytra; lateral edges of pronotum produced into prominent angles (Fig. <xref ref-type="fig" rid="F4">4</xref>), strongly sinuate on lateral view, posterior two-thirds of margin nearly vertical; pronotum weakly convex medially; surface densely covered with fine, deep punctures; median longitudinal sulcus feebly indicated in posterior third; lateral fovea in form of crenulated longitudinal deep grove three-fourths length of pronotum (Fig. <xref ref-type="fig" rid="F4">4</xref>), not extending to either anterior or posterior margin, with cluster of coarse punctures in posterior third; pronotum margined basally, with adjacent row of large longitudinal punctures (Fig. <xref ref-type="fig" rid="F4">4</xref>).</p><p>Elytron moderately convex, clearly punctate (faintly in <italic><tp:taxon-name><tp:taxon-name-part taxon-name-part-type="genus" reg="Uroxys">Uroxys</tp:taxon-name-part> <tp:taxon-name-part taxon-name-part-type="species" reg="dybasi">dybasi</tp:taxon-name-part></tp:taxon-name></italic> Howden &amp; Young, 1981), humeral umbone small; striae distinct but shallow, with distinct punctures evenly spaced for most of length of each stria, seventh stria extending three-fifths length of elytron; posterior tenth of first stria furrowed; intervals flat, slightly flattened and constricted, not produced, except at the apex of the second to fourth intervals forming an oblique keel (Fig. <xref ref-type="fig" rid="F2">2h</xref>) (sharp straight keel in the third interval in <italic><tp:taxon-name><tp:taxon-name-part taxon-name-part-type="genus" reg="Uroxys"/><tp:taxon-name-part taxon-name-part-type="species" reg="dybasi">dybasi</tp:taxon-name-part></tp:taxon-name></italic>, Fig. <xref ref-type="fig" rid="F2">2g</xref>).</p><p>Meso- and metasternum clearly punctate (faintly in <italic><tp:taxon-name><tp:taxon-name-part taxon-name-part-type="genus" reg="Uroxys"/><tp:taxon-name-part taxon-name-part-type="species" reg="dybasi">dybasi</tp:taxon-name-part></tp:taxon-name></italic>); meso-metasternal suture medially moderately angulate anteriorly, moderately angulate laterally, three times farther from anterior margin of mesosternum than from mesocoxal cavity; metasternum swollen, with distinct median posterior depression.</p><p>Ventral abdominal segments two to five of equal length medially, each only slightly shorter medially than sixth; sixth slightly longer laterally than medially; anterior margins with small punctures (big crenulated punctures in <italic><tp:taxon-name><tp:taxon-name-part taxon-name-part-type="genus" reg="Uroxys"/><tp:taxon-name-part taxon-name-part-type="species" reg="dybasi">dybasi</tp:taxon-name-part></tp:taxon-name></italic>). Pygidium strongly convex, faintly punctate, twice as wide as long; sulcus surrounding disc deep basally, shallow elsewhere; margin formed of same width apically and laterally; sulcus basally very slightly arcuate toward apex on each side of midline.</p><p><!--PageBreak -->Fore tibia elongate with inner margin broadly curved (Fig. <xref ref-type="fig" rid="F4">4</xref>); outer margin with three teeth in apical third, teeth approximately equidistant, basal tooth somewhat reduced and more broadly triangular (Fig. <xref ref-type="fig" rid="F4">4</xref>); apex of fore tibia with short, narrow, rounded, deflexed projection at inner corner, projection approximately half length of tibial spur. Tibial spur elongated, straight, pointed, extending to fourth tarsal segment. Fore femur gradually tapering distally; middle femur with a faint ventral posterior triangular projection at apical third (evident projection in <italic><tp:taxon-name><tp:taxon-name-part taxon-name-part-type="genus" reg="Uroxys"/><tp:taxon-name-part taxon-name-part-type="species" reg="dybasi">dybasi</tp:taxon-name-part></tp:taxon-name></italic>); hind femur with a well-developed ventral posterior swelling at apical third; posterior margin of hind trochanter continuous with posterior margin of femur.</p><p>Female, length 6.9 mm; maximum width 3.6 mm. It is similar to the male and varies in having a rugose clypeus, lateral edges of pronotum produced into less prominent angles. Elytral apex without oblique keels. Fore femur and fore tibia not as long. Middle and hind femur without a projection or swelling at apical third.</p><!--PageBreak --></tp:treatment-sec><tp:treatment-sec sec-type="variation" id="SECID0EO2AE"><title>Variation.</title><p>Length 5.7 to 7.6 mm. Width 3.2 to 4.1 mm. The center of the head might have a small dimple and/or also a slight transverse rugosity.</p></tp:treatment-sec><tp:treatment-sec sec-type="etymology" id="SECID0ET2AE"><title>Etymology.</title><p>This species is dedicated in honor of Aimé Jacques Alexandre Goujaud Bonpland, French naturalist, physician, and botanist, member of the scientific expedition that accompanied Humboldt to Spanish America.</p></tp:treatment-sec><tp:treatment-sec sec-type="Taxonomic considerations" id="SECID0EY2AE"><title>Taxonomic considerations.</title><p><xref ref-type="bibr" rid="B67">Solís and Kohlmann (2013)</xref> report the existence of 12 species of <italic><tp:taxon-name><tp:taxon-name-part taxon-name-part-type="genus" reg="Uroxys">Uroxys</tp:taxon-name-part></tp:taxon-name></italic> for Costa Rica. This new species would increase their numbers to 13. Due to its great similarity, we here propose that <italic><tp:taxon-name><tp:taxon-name-part taxon-name-part-type="genus" reg="Uroxys">Uroxys</tp:taxon-name-part> <tp:taxon-name-part taxon-name-part-type="species" reg="bonplandi">bonplandi</tp:taxon-name-part></tp:taxon-name></italic> sp. nov. represents the sister species of <italic><tp:taxon-name><tp:taxon-name-part taxon-name-part-type="genus" reg="Uroxys">U.</tp:taxon-name-part> <tp:taxon-name-part taxon-name-part-type="species" reg="dybasi">dybasi</tp:taxon-name-part></tp:taxon-name></italic> Howden &amp; Young, 1981.</p><p><italic><tp:taxon-name><tp:taxon-name-part taxon-name-part-type="genus" reg="Uroxys">Uroxys</tp:taxon-name-part> <tp:taxon-name-part taxon-name-part-type="species" reg="bonplandi">bonplandi</tp:taxon-name-part></tp:taxon-name></italic> sp. nov. will key out to <italic><tp:taxon-name><tp:taxon-name-part taxon-name-part-type="genus" reg="Uroxys">U.</tp:taxon-name-part> <tp:taxon-name-part taxon-name-part-type="species" reg="dybasi">dybasi</tp:taxon-name-part></tp:taxon-name></italic> in <xref ref-type="bibr" rid="B67">Solís and Kohlmann´s (2013)</xref> key. It can be easily differentiated by the following characteristics: <italic><tp:taxon-name><tp:taxon-name-part taxon-name-part-type="genus" reg="Uroxys">Uroxys</tp:taxon-name-part> <tp:taxon-name-part taxon-name-part-type="species" reg="bonplandi">bonplandi</tp:taxon-name-part></tp:taxon-name></italic> sp. nov. is consistently bigger (5.7 to 7.6 mm) than its sister species (4.3 to 5.6 mm), <italic>U. <tp:taxon-name><tp:taxon-name-part taxon-name-part-type="genus" reg="Uroxys"/><tp:taxon-name-part taxon-name-part-type="species" reg="dybasi">dybasi</tp:taxon-name-part></tp:taxon-name></italic>. It can also be separated by the clear punctures in thorax and elytra in <italic><tp:taxon-name><tp:taxon-name-part taxon-name-part-type="genus" reg="Uroxys"/><tp:taxon-name-part taxon-name-part-type="species" reg="bonplandi">bonplandi</tp:taxon-name-part></tp:taxon-name></italic> sp. nov. (faint in <italic><tp:taxon-name><tp:taxon-name-part taxon-name-part-type="genus" reg="Uroxys"/><tp:taxon-name-part taxon-name-part-type="species" reg="dybasi">dybasi</tp:taxon-name-part></tp:taxon-name></italic>). In males: elytral apex of the second to fourth intervals forming an oblique keel in <italic><tp:taxon-name><tp:taxon-name-part taxon-name-part-type="genus" reg="Uroxys"/><tp:taxon-name-part taxon-name-part-type="species" reg="bonplandi">bonplandi</tp:taxon-name-part></tp:taxon-name></italic> sp. nov. (Fig. <xref ref-type="fig" rid="F2">2h</xref>) (sharp straight keel in the third interval in <!--PageBreak --><italic><tp:taxon-name><tp:taxon-name-part taxon-name-part-type="genus" reg="Uroxys"/><tp:taxon-name-part taxon-name-part-type="species" reg="dybasi">dybasi</tp:taxon-name-part></tp:taxon-name></italic>, Fig. <xref ref-type="fig" rid="F2">2g</xref>), meso- and metasternum clearly punctate on <italic><tp:taxon-name><tp:taxon-name-part taxon-name-part-type="genus" reg="Uroxys"/><tp:taxon-name-part taxon-name-part-type="species" reg="bonplandi">bonplandi</tp:taxon-name-part></tp:taxon-name></italic> sp. nov. (faintly in <italic><tp:taxon-name><tp:taxon-name-part taxon-name-part-type="genus" reg="Uroxys"/><tp:taxon-name-part taxon-name-part-type="species" reg="dybasi">dybasi</tp:taxon-name-part></tp:taxon-name></italic>), anterior margins of ventral abdominal segments with small punctures in <italic><tp:taxon-name><tp:taxon-name-part taxon-name-part-type="genus" reg="Uroxys"/><tp:taxon-name-part taxon-name-part-type="species" reg="bonplandi">bonplandi</tp:taxon-name-part></tp:taxon-name></italic> sp. nov. (big crenulated punctures in <italic><tp:taxon-name><tp:taxon-name-part taxon-name-part-type="genus" reg="Uroxys"/><tp:taxon-name-part taxon-name-part-type="species" reg="dybasi">dybasi</tp:taxon-name-part></tp:taxon-name></italic>), and middle femur with a faint ventral posterior triangular projection at apical third in <italic><tp:taxon-name><tp:taxon-name-part taxon-name-part-type="genus" reg="Uroxys"/><tp:taxon-name-part taxon-name-part-type="species" reg="bonplandi">bonplandi</tp:taxon-name-part></tp:taxon-name></italic> sp. nov. (evident projection in <italic><tp:taxon-name><tp:taxon-name-part taxon-name-part-type="genus" reg="Uroxys"/><tp:taxon-name-part taxon-name-part-type="species" reg="dybasi">dybasi</tp:taxon-name-part></tp:taxon-name></italic>).</p></tp:treatment-sec><tp:treatment-sec sec-type="distribution" id="SECID0E6BAG"><title>Geographical distribution.</title><p><italic><tp:taxon-name><tp:taxon-name-part taxon-name-part-type="genus" reg="Uroxys">Uroxys</tp:taxon-name-part> <tp:taxon-name-part taxon-name-part-type="species" reg="bonplandi">bonplandi</tp:taxon-name-part></tp:taxon-name></italic> sp. nov. has been collected so far in the Cordillera de Guanacaste and the Cordillera de Tilarán (Fig. <xref ref-type="fig" rid="F5">5</xref>). It is a mountain species distributed from 1520 to 2200 m of altitude and has been collected in the following life-zones: wet tropical forest (premontane transition), lower montane rain forest, lower montane wet forest, premontane rainforest, and premontane wet forest. It has been collected from June to February.</p><fig id="F5" position="float" orientation="portrait"><object-id xmlns:xlink="http://www.w3.org/1999/xlink" content-type="doi" xlink:type="simple">10.3897/zookeys.881.38026.figure5</object-id><object-id xmlns:xlink="http://www.w3.org/1999/xlink" content-type="arpha" xlink:type="simple">CC02ABEB-4414-5243-A3E1-3DD15651A830</object-id><label>Figure 5.</label><caption><p>Known distribution of <italic><tp:taxon-name><tp:taxon-name-part taxon-name-part-type="genus" reg="Onthophagus">O.</tp:taxon-name-part> <tp:taxon-name-part taxon-name-part-type="species" reg="humboldti">humboldti</tp:taxon-name-part></tp:taxon-name></italic> sp. nov. (orange circle) and <italic><tp:taxon-name><tp:taxon-name-part taxon-name-part-type="genus" reg="Uroxys">U.</tp:taxon-name-part> <tp:taxon-name-part taxon-name-part-type="species" reg="bonplandi">bonplandi</tp:taxon-name-part></tp:taxon-name></italic> sp. nov. (red triangle). The distribution of the proposed sister species of these new taxa is also depicted, <italic><tp:taxon-name><tp:taxon-name-part taxon-name-part-type="genus" reg="Onthophagus">O.</tp:taxon-name-part> <tp:taxon-name-part taxon-name-part-type="species" reg="micropterus">micropterus</tp:taxon-name-part></tp:taxon-name></italic> (blue rhombus) and <italic><tp:taxon-name><tp:taxon-name-part taxon-name-part-type="genus" reg="Uroxys">U.</tp:taxon-name-part> <tp:taxon-name-part taxon-name-part-type="species" reg="dybasi">dybasi</tp:taxon-name-part></tp:taxon-name></italic> (black square).</p></caption><graphic xmlns:xlink="http://www.w3.org/1999/xlink" xlink:href="zookeys-881-023-g005.jpg" position="float" orientation="portrait" xlink:type="simple" id="oo_347600.jpg"><uri content-type="original_file" xlink:type="simple">https://binary.pensoft.net/fig/347600</uri></graphic></fig></tp:treatment-sec><tp:treatment-sec sec-type="Chorological affinities" id="SECID0ENEAG"><title>Chorological affinities.</title><p><italic><tp:taxon-name><tp:taxon-name-part taxon-name-part-type="genus" reg="Uroxys">Uroxys</tp:taxon-name-part> <tp:taxon-name-part taxon-name-part-type="species" reg="bonplandi">bonplandi</tp:taxon-name-part></tp:taxon-name></italic> sp. nov. coincides with <italic><tp:taxon-name><tp:taxon-name-part taxon-name-part-type="genus" reg="Uroxys">U.</tp:taxon-name-part> <tp:taxon-name-part taxon-name-part-type="species" reg="dybasi">dybasi</tp:taxon-name-part></tp:taxon-name></italic> in being distributed along the Guanacaste and Tilarán mountain ranges. (Fig. <xref ref-type="fig" rid="F5">5</xref>) This last species has been also reported from mountain forests from Panama in the Cordillera de Chiriquí and in Costa Rica in the Cordillera Central and Talamanca (Fig. <xref ref-type="fig" rid="F5">5</xref>), being distributed between 600 and 1700 m and collected throughout the whole year. <italic><tp:taxon-name><tp:taxon-name-part taxon-name-part-type="genus" reg="Uroxys">U.</tp:taxon-name-part> <tp:taxon-name-part taxon-name-part-type="species" reg="bonplandi">bonplandi</tp:taxon-name-part></tp:taxon-name></italic> sp. nov. represents also the first known endemic species of <italic><tp:taxon-name><tp:taxon-name-part taxon-name-part-type="genus" reg="Uroxys">Uroxys</tp:taxon-name-part></tp:taxon-name></italic> for Costa Rica.</p><p>Another related species is <italic><tp:taxon-name><tp:taxon-name-part taxon-name-part-type="genus" reg="Uroxys">Uroxys</tp:taxon-name-part> <tp:taxon-name-part taxon-name-part-type="species" reg="tacanensis">tacanensis</tp:taxon-name-part></tp:taxon-name></italic> Delgado &amp; Kohlmann, 2007, known only from its type locality, the Tacaná volcano, at the border of Mexico and Guatemala, living in cloud forest at 2000 m altitude (<xref ref-type="bibr" rid="B11">Delgado and Kohlmann 2007</xref>). No other species of this group has been yet collected in the intermediate areas. They are all montane species.</p></tp:treatment-sec><tp:treatment-sec><!--Section generated to contain objects referenced in tp:taxon-treatment.--><fig id="F2" position="float" orientation="portrait"><object-id xmlns:xlink="http://www.w3.org/1999/xlink" content-type="doi" xlink:type="simple">10.3897/zookeys.881.38026.figure2</object-id><object-id xmlns:xlink="http://www.w3.org/1999/xlink" content-type="arpha" xlink:type="simple">29865673-162C-57F5-9941-DE9A2F6D48D4</object-id><label>Figure 2.</label><caption><p>Drawings of the clypeal horn of <bold>a</bold><italic><tp:taxon-name><tp:taxon-name-part taxon-name-part-type="genus" reg="Onthophagus">O.</tp:taxon-name-part> <tp:taxon-name-part taxon-name-part-type="species" reg="humboldti">humboldti</tp:taxon-name-part></tp:taxon-name></italic> sp. nov. and <bold>b</bold><italic><tp:taxon-name><tp:taxon-name-part taxon-name-part-type="genus" reg="Onthophagus">O.</tp:taxon-name-part> <tp:taxon-name-part taxon-name-part-type="species" reg="micropterus">micropterus</tp:taxon-name-part></tp:taxon-name></italic>; pronotum of <bold>c</bold><italic><tp:taxon-name><tp:taxon-name-part taxon-name-part-type="genus" reg="Onthophagus">O.</tp:taxon-name-part> <tp:taxon-name-part taxon-name-part-type="species" reg="humboldti">humboldti</tp:taxon-name-part></tp:taxon-name></italic> sp. nov. and <bold>d</bold><italic><tp:taxon-name><tp:taxon-name-part taxon-name-part-type="genus" reg="Onthophagus">O.</tp:taxon-name-part> <tp:taxon-name-part taxon-name-part-type="species" reg="micropterus">micropterus</tp:taxon-name-part></tp:taxon-name></italic>; head of <bold>e</bold><italic><tp:taxon-name><tp:taxon-name-part taxon-name-part-type="genus" reg="Onthophagus">O.</tp:taxon-name-part> <tp:taxon-name-part taxon-name-part-type="species" reg="humboldti">humboldti</tp:taxon-name-part></tp:taxon-name></italic> sp. nov. and <bold>f</bold><italic><tp:taxon-name><tp:taxon-name-part taxon-name-part-type="genus" reg="Onthophagus">O.</tp:taxon-name-part> <tp:taxon-name-part taxon-name-part-type="species" reg="micropterus">micropterus</tp:taxon-name-part></tp:taxon-name></italic>; and elytral apex of <bold>g</bold><italic><tp:taxon-name><tp:taxon-name-part taxon-name-part-type="genus" reg="Uroxys">U.</tp:taxon-name-part> <tp:taxon-name-part taxon-name-part-type="species" reg="bonplandi">bonplandi</tp:taxon-name-part></tp:taxon-name></italic> sp. nov. and <bold>h</bold><italic><tp:taxon-name><tp:taxon-name-part taxon-name-part-type="genus" reg="Uroxys">U.</tp:taxon-name-part> <tp:taxon-name-part taxon-name-part-type="species" reg="dybasi">dybasi</tp:taxon-name-part></tp:taxon-name></italic>. Scale bars: 1 mm.</p></caption><graphic xmlns:xlink="http://www.w3.org/1999/xlink" xlink:href="zookeys-881-023-g002.jpg" position="float" orientation="portrait" xlink:type="simple" id="oo_347597.jpg"><uri content-type="original_file" xlink:type="simple">https://binary.pensoft.net/fig/347597</uri></graphic></fig><fig id="F3" position="float" orientation="portrait"><object-id xmlns:xlink="http://www.w3.org/1999/xlink" content-type="doi" xlink:type="simple">10.3897/zookeys.881.38026.figure3</object-id><object-id xmlns:xlink="http://www.w3.org/1999/xlink" content-type="arpha" xlink:type="simple">89B15D44-A32B-54AE-BCFF-A7F444942E35</object-id><label>Figure 3.</label><caption><p>Aedeagui of <bold>a</bold><italic><tp:taxon-name><tp:taxon-name-part taxon-name-part-type="genus" reg="Onthophagus">O.</tp:taxon-name-part> <tp:taxon-name-part taxon-name-part-type="species" reg="humboldti">humboldti</tp:taxon-name-part></tp:taxon-name></italic> sp. nov. <bold>b</bold><italic><tp:taxon-name><tp:taxon-name-part taxon-name-part-type="genus" reg="Uroxys">U.</tp:taxon-name-part> <tp:taxon-name-part taxon-name-part-type="species" reg="bonplandi">bonplandi</tp:taxon-name-part></tp:taxon-name></italic> sp. nov. <bold>c</bold> brachypterous wing of <italic><tp:taxon-name><tp:taxon-name-part taxon-name-part-type="genus" reg="Onthophagus">O.</tp:taxon-name-part> <tp:taxon-name-part taxon-name-part-type="species" reg="humboldti">humboldti</tp:taxon-name-part></tp:taxon-name></italic> sp. nov.</p></caption><graphic xmlns:xlink="http://www.w3.org/1999/xlink" xlink:href="zookeys-881-023-g003.jpg" position="float" orientation="portrait" xlink:type="simple" id="oo_347598.jpg"><uri content-type="original_file" xlink:type="simple">https://binary.pensoft.net/fig/347598</uri></graphic></fig></tp:treatment-sec><ref-list><ref id="B67"><mixed-citation xmlns:xlink="http://www.w3.org/1999/xlink" xlink:type="simple"><person-group><name name-style="western"><surname>Solís</surname><given-names>A</given-names></name><name name-style="western"><surname>Kohlmann</surname><given-names>B</given-names></name></person-group> (<year>2013</year>) <article-title>El género <italic><tp:taxon-name><tp:taxon-name-part taxon-name-part-type="genus">Uroxys</tp:taxon-name-part></tp:taxon-name></italic> (<tp:taxon-name><tp:taxon-name-part taxon-name-part-type="order">Coleoptera</tp:taxon-name-part></tp:taxon-name>: <tp:taxon-name><tp:taxon-name-part taxon-name-part-type="family">Scarabaeidae</tp:taxon-name-part></tp:taxon-name>) en Costa Rica.</article-title><source>Giornale Italiano di Entomologia</source><volume>13</volume>: <fpage>289</fpage>–<lpage>340</lpage>.</mixed-citation></ref><ref id="B11"><mixed-citation xmlns:xlink="http://www.w3.org/1999/xlink" xlink:type="simple"><person-group><name name-style="western"><surname>Delgado</surname><given-names>L</given-names></name><name name-style="western"><surname>Kohlmann</surname><given-names>B</given-names></name></person-group> (<year>2007</year>) <article-title>Revisión de las especies del género <italic><tp:taxon-name><tp:taxon-name-part taxon-name-part-type="genus">Uroxys</tp:taxon-name-part></tp:taxon-name></italic> Westwood de México y Guatemala (<tp:taxon-name><tp:taxon-name-part taxon-name-part-type="order">Coleoptera</tp:taxon-name-part></tp:taxon-name>: <tp:taxon-name><tp:taxon-name-part taxon-name-part-type="family">Scarabaeidae</tp:taxon-name-part></tp:taxon-name>: <tp:taxon-name><tp:taxon-name-part taxon-name-part-type="subfamily">Scarabaeinae</tp:taxon-name-part></tp:taxon-name>).</article-title><source>Folia Entomológica Mexicana</source><volume>46</volume>: <fpage>1</fpage>–<lpage>36</lpage>.</mixed-citation></ref></ref-list></tp:taxon-treatment>
